# Supplementary material for: Bis(methyl­ammonium) tetra­sulfido­tungstate(VI)
Source: Acta Crystallogr Sect E Struct Rep Online. 2008 Jan 4;64(Pt 2):m296–7. doi: 10.1107/S1600536807067682 (PMC2960287; doi:10.1107/S1600536807067682)
Supplement: Supplementary file 1 [file e-64-0m296-sup1.cif]

##############################################################################
###                                                                        ###
###        Electronic paper (Acta Crystallographica Section E)             ###
###                                                                        ###
##############################################################################
#                                                                            #
# This CIF contains the data in a paper accepted for publication in Acta     #
# Crystallographica Section E. It conforms to the requirements of Notes      #
# for Authors for Section E, and has been peer reviewed under the auspices   #
# of the IUCr Commission on Journals.                                        #
#                                                                            #
# Full details of the Crystallographic Information File format               #
# are given in the paper "The Crystallographic Information File (CIF):       #
# a New Standard Archive File for Crystallography" by S. R. Hall, F. H.      #
# Allen and I. D. Brown [Acta Cryst. (1991), A47, 655-685].                  #
#                                                                            #
# The current version of the core CIF dictionary is obtainable from          #
# ftp://ftp.iucr.org/pub/cif_core.dic. The current version number is 2.1.    #
#                                                                            #
# Software is freely available for graphical display of the structure(s) in  #
# this CIF.  For information consult the CIF home page http://www.iucr.org/  #
# cif/home.html                                                              #
#                                                                            #
##############################################################################
                                             
data_I
_audit_creation_method     SHELXL-97
_chemical_name_systematic
;
Bis(methylammonium) tetrasulfidotungstate(VI)
;
_chemical_name_common     'methylammonium tetrathiotungstate'
_chemical_formula_moiety     '2(C H6 N +), S4 W 2-'
_chemical_formula_sum     'C2 H12 N2 S4 W'
_chemical_formula_iupac     '(C H6 N)2 [W S4]'
_chemical_formula_weight     376.23
_chemical_melting_point     ?
_symmetry_cell_setting     'orthorhombic'
_symmetry_space_group_name_H-M     'P n m a'
_symmetry_space_group_name_Hall     '-P 2ac 2n'
loop_
    _symmetry_equiv_pos_as_xyz
    'x, y, z'
    '-x+1/2, -y, z+1/2'
    '-x, y+1/2, -z'
    'x+1/2, -y+1/2, -z+1/2'
    '-x, -y, -z'
    'x-1/2, y, -z-1/2'
    'x, -y-1/2, z'
    '-x-1/2, y-1/2, z-1/2'
_cell_length_a     9.5591(10)
_cell_length_b     7.0006(7)
_cell_length_c     15.734(2)
_cell_angle_alpha     90.00
_cell_angle_beta     90.00
_cell_angle_gamma     90.00
_cell_volume     1052.9(2)
_cell_formula_units_Z     4
_cell_measurement_reflns_used     8000
_cell_measurement_theta_min     1.9
_cell_measurement_theta_max     28.15
_cell_measurement_temperature     170(2)
_exptl_crystal_description     'block'
_exptl_crystal_colour     'yellow'
_exptl_crystal_size_max     0.12
_exptl_crystal_size_mid     0.06
_exptl_crystal_size_min     0.04
_exptl_crystal_density_diffrn     2.373
_exptl_crystal_density_meas     ?
_exptl_crystal_density_method     'not measured'
_exptl_crystal_F_000     704
_exptl_absorpt_coefficient_mu     11.700
_exptl_absorpt_correction_type     'Numerical'
_exptl_absorpt_process_details     '(X-SHAPE; Stoe & Cie, 1998)'
_exptl_absorpt_correction_T_min     0.441
_exptl_absorpt_correction_T_max     0.631
_exptl_special_details
;
;
_diffrn_ambient_temperature     170(2)
_diffrn_radiation_type     MoK\a
_diffrn_radiation_wavelength     0.71073
_diffrn_radiation_source     'fine-focus sealed tube'
_diffrn_radiation_monochromator     graphite
_diffrn_measurement_device_type     'Stoe IPDS1'
_diffrn_measurement_method     \f
_diffrn_detector_area_resol_mean     ?
_diffrn_reflns_number     9418
_diffrn_reflns_av_R_equivalents     0.0650
_diffrn_reflns_av_sigmaI/netI     0.0310
_diffrn_reflns_theta_min     2.49
_diffrn_reflns_theta_max     27.85
_diffrn_reflns_theta_full     27.85
_diffrn_measured_fraction_theta_max     0.996
_diffrn_measured_fraction_theta_full     0.996
_diffrn_reflns_limit_h_min     -12
_diffrn_reflns_limit_h_max     12
_diffrn_reflns_limit_k_min     -9
_diffrn_reflns_limit_k_max     9
_diffrn_reflns_limit_l_min     -20
_diffrn_reflns_limit_l_max     20
_diffrn_standards_number     0
_diffrn_standards_interval_count     ?
_diffrn_standards_interval_time     ?
_diffrn_standards_decay_%     0
_refine_special_details
;
 Refinement of F^2^ against ALL reflections.  The weighted R-factor wR and
 goodness of fit S are based on F^2^, conventional R-factors R are based
 on F, with F set to zero for negative F^2^. The threshold expression of
 F^2^ > 2sigma(F^2^) is used only for calculating R-factors(gt) etc. and is
 not relevant to the choice of reflections for refinement.  R-factors based
 on F^2^ are statistically about twice as large as those based on F, and R-
 factors based on ALL data will be even larger.
;
_reflns_number_total     1355
_reflns_number_gt     1060
_reflns_threshold_expression     I>2\s(I)
_refine_ls_structure_factor_coef     Fsqd
_refine_ls_matrix_type     full
_refine_ls_R_factor_all     0.0428
_refine_ls_R_factor_gt     0.0321
_refine_ls_wR_factor_gt     0.0766
_refine_ls_wR_factor_ref     0.0809
_refine_ls_goodness_of_fit_ref     1.103
_refine_ls_restrained_S_all     1.103
_refine_ls_number_reflns     1355
_refine_ls_number_parameters     53
_refine_ls_number_restraints     0
_refine_ls_hydrogen_treatment     constr
_refine_ls_weighting_scheme     calc
_refine_ls_weighting_details
              'w=1/[\s^2^(Fo^2^)+(0.0450P)^2^+1.2501P] where P=(Fo^2^+2Fc^2^)/3'
_atom_sites_solution_hydrogens     geom
_atom_sites_solution_primary     direct
_atom_sites_solution_secondary     difmap
_refine_ls_shift/su_max     0.000
_refine_ls_shift/su_mean     0.000
_refine_diff_density_max     1.476
_refine_diff_density_min     -2.343
_refine_ls_extinction_method     'SHELXL97 (Sheldrick, 1997)'
_refine_ls_extinction_coef     0.0022(3)
_refine_ls_extinction_expression
                                  'Fc^*^=kFc[1+0.001xFc^2^\l^3^/sin(2\q)]^-1/4^'
loop_
    _atom_type_symbol
    _atom_type_description
    _atom_type_scat_dispersion_real
    _atom_type_scat_dispersion_imag
    _atom_type_scat_source
    'C' 'C' 0.0033 0.0016
                         'International Tables Vol C Tables 4.2.6.8 and 6.1.1.4'
    'H' 'H' 0.0000 0.0000
                         'International Tables Vol C Tables 4.2.6.8 and 6.1.1.4'
    'N' 'N' 0.0061 0.0033
                         'International Tables Vol C Tables 4.2.6.8 and 6.1.1.4'
    'S' 'S' 0.1246 0.1234
                         'International Tables Vol C Tables 4.2.6.8 and 6.1.1.4'
    'W' 'W' -0.8490 6.8722
                         'International Tables Vol C Tables 4.2.6.8 and 6.1.1.4'
_computing_data_collection     'IPDS (Stoe & Cie, 1998)'
_computing_cell_refinement     'IPDS (Stoe & Cie, 1998)'
_computing_data_reduction     'IPDS (Stoe & Cie, 1998)'
_computing_structure_solution     'SHELXS97 (Sheldrick, 1997)'
_computing_structure_refinement     'SHELXL97 (Sheldrick, 1997)'
_computing_molecular_graphics     'DIAMOND (Brandenburg, 1999)'
_computing_publication_material     'CIFTAB in SHELXTL (Bruker, 1998)'
loop_
    _atom_site_type_symbol
    _atom_site_label
    _atom_site_fract_x
    _atom_site_fract_y
    _atom_site_fract_z
    _atom_site_U_iso_or_equiv
    _atom_site_adp_type
    _atom_site_calc_flag
    _atom_site_refinement_flags
    _atom_site_occupancy
    _atom_site_disorder_assembly
    _atom_site_disorder_group
    W W1 0.24968(3) 0.2500 0.552442(15) 0.01100(14) Uani d S 1 . .
    S S3 0.02612(18) 0.2500 0.58592(13) 0.0191(4) Uani d S 1 . .
    S S2 0.2751(2) 0.2500 0.41353(13) 0.0209(4) Uani d S 1 . .
    S S1 0.35291(14) -0.00338(18) 0.60404(9) 0.0204(3) Uani d . 1 . .
    N N1 -0.0570(7) 0.2500 0.3764(4) 0.0178(13) Uani d S 1 . .
    H H1N1 -0.1078 0.1449 0.3909 0.027 Uiso d R 1 . .
    H H2N1 0.0246 0.2500 0.4063 0.027 Uiso d SR 1 . .
    C C1 -0.0349(12) 0.2500 0.2832(6) 0.041(2) Uani d S 1 . .
    H H1A 0.0168 0.1361 0.2652 0.061 Uiso d R 1 . .
    H H1B -0.1279 0.2500 0.2601 0.061 Uiso d SR 1 . .
    N N2 0.6638(7) 0.2500 0.5893(4) 0.0233(14) Uani d S 1 . .
    H H1N2 0.6161 0.1449 0.5715 0.035 Uiso d R 1 . .
    H H2N2 0.7517 0.2500 0.5672 0.035 Uiso d SR 1 . .
    C C2 0.6709(10) 0.2500 0.6828(5) 0.0282(18) Uani d S 1 . .
    H H2A 0.7249 0.3626 0.7000 0.042 Uiso d R 1 . .
    H H2B 0.5836 0.2500 0.7155 0.042 Uiso d SR 1 . .
loop_
    _atom_site_aniso_label
    _atom_site_aniso_U_11
    _atom_site_aniso_U_22
    _atom_site_aniso_U_33
    _atom_site_aniso_U_12
    _atom_site_aniso_U_13
    _atom_site_aniso_U_23
    W1 0.00838(19) 0.01006(18) 0.01455(19) 0.000 -0.00081(11) 0.000
    S3 0.0086(8) 0.0257(9) 0.0230(9) 0.000 0.0029(8) 0.000
    S2 0.0157(9) 0.0286(9) 0.0183(9) 0.000 0.0028(8) 0.000
    S1 0.0166(6) 0.0131(5) 0.0316(6) 0.0016(5) -0.0057(6) 0.0043(5)
    N1 0.016(3) 0.016(3) 0.021(3) 0.000 -0.006(3) 0.000
    C1 0.048(6) 0.058(6) 0.016(4) 0.000 0.003(4) 0.000
    N2 0.017(3) 0.025(3) 0.028(4) 0.000 0.005(3) 0.000
    C2 0.027(5) 0.037(4) 0.021(4) 0.000 0.002(4) 0.000
_geom_special_details
;
 All esds (except the esd in the dihedral angle between two l.s. planes)
 are estimated using the full covariance matrix.  The cell esds are taken
 into account individually in the estimation of esds in distances, angles
 and torsion angles; correlations between esds in cell parameters are only
 used when they are defined by crystal symmetry.  An approximate (isotropic)
 treatment of cell esds is used for estimating esds involving l.s. planes.
;
loop_
    _geom_bond_atom_site_label_1
    _geom_bond_atom_site_label_2
    _geom_bond_site_symmetry_2
    _geom_bond_distance
    _geom_bond_publ_flag
    W1 S1 7_565 2.1862(13) no
    W1 S1 . 2.1862(13) y
    W1 S2 . 2.199(2) y
    W1 S3 . 2.2010(18) y
    N1 C1 . 1.482(10) ?
    N1 H1N1 . 0.91 ?
    N1 H2N1 . 0.91 ?
    C1 H1A . 0.98 ?
    C1 H1B . 0.96 ?
    N2 C2 . 1.473(11) ?
    N2 H1N2 . 0.91 ?
    N2 H2N2 . 0.91 ?
    C2 H2A . 0.98 ?
    C2 H2B . 0.98 ?
loop_
    _geom_angle_atom_site_label_1
    _geom_angle_atom_site_label_2
    _geom_angle_atom_site_label_3
    _geom_angle_site_symmetry_1
    _geom_angle_site_symmetry_3
    _geom_angle
    _geom_angle_publ_flag
    S1 W1 S1 7_565 . 108.46(7) y
    S1 W1 S2 7_565 . 108.62(5) no
    S1 W1 S2 . . 108.62(5) y
    S1 W1 S3 7_565 . 110.45(5) no
    S1 W1 S3 . . 110.45(5) y
    S2 W1 S3 . . 110.18(8) y
    C1 N1 H1N1 . . 108.8 ?
    C1 N1 H2N1 . . 112.8 ?
    H1N1 N1 H2N1 . . 109.2 ?
    N1 C1 H1A . . 111.0 ?
    N1 C1 H1B . . 104.1 ?
    H1A C1 H1B . . 110.9 ?
    C2 N2 H1N2 . . 109.4 ?
    C2 N2 H2N2 . . 109.8 ?
    H1N2 N2 H2N2 . . 110.2 ?
    N2 C2 H2A . . 107.4 ?
    N2 C2 H2B . . 119.0 ?
    H2A C2 H2B . . 107.7 ?
loop_
    _geom_hbond_atom_site_label_D
    _geom_hbond_atom_site_label_H
    _geom_hbond_atom_site_label_A
    _geom_hbond_site_symmetry_A
    _geom_hbond_distance_DH
    _geom_hbond_distance_HA
    _geom_hbond_distance_DA
    _geom_hbond_angle_DHA
    N1 H1N1 S1 5_556 0.91 2.55 3.328(6) 144
    N1 H1N1 S3 5_556 0.91 2.90 3.5623(12) 131
    N1 H2N1 S2 . 0.91 2.40 3.227(7) 152
    N1 H2N1 S3 . 0.91 2.83 3.390(7) 121
    N2 H1N2 S1 . 0.91 2.77 3.468(6) 135
    N2 H1N2 S1 5_656 0.91 2.95 3.502(6) 121
    N2 H1N2 S2 5_656 0.91 2.96 3.5491(12) 124
    N2 H2N2 S3 1_655 0.91 2.64 3.464(7) 151
    C1 H1A S1 2_554 0.98 2.97 3.736(8) 135
    C1 H1B S2 4_455 0.96 2.89 3.589(10) 131
data_global
_journal_date_recd_electronic     2007-12-03
_journal_date_accepted     2007-12-19
_journal_name_full     'Acta Crystallographica, Section E'
_journal_year     2008
_journal_volume     64
_journal_issue      2
_journal_page_first     m296
_journal_page_last     m297
_journal_paper_category     QM
_journal_coeditor_code     SI2066
_publ_contact_author
;
      Srinivasan, Bikshandarkoil R.
      Department of Chemistry
      Goa University
      Goa 403206
      India
;
_publ_contact_author_email     srini@unigoa.ac.in
_publ_contact_author_fax     '0091-832-2451184'
_publ_contact_author_phone     '0091-832-6519316'
_publ_section_title
;
Bis(methylammonium) tetrasulfidotungstate(VI)
;
loop_
    _publ_author_name
    _publ_author_address
    'Srinivasan, Bikshandarkoil R. '
;     Department of Chemistry
      Goa University
      Goa 403206
      India
;
    'N\"ather, Christian'
;     Institut f\"ur Anorganische Chemie
      Christian-Albrechts-Universit\"at Kiel
      Olshausenstrasse 40
      D-24098 Kiel
      Germany
;
    'Bensch, Wolfgang'
;     Institut f\"ur Anorganische Chemie
      Christian-Albrechts-Universit\"at Kiel
      Olshausenstrasse 40
      D-24098 Kiel
      Germany
;
