# Supplementary material for: Bis(methyl­ammonium) tetra­sulfido­tungstate(VI)
Source: Acta Crystallogr Sect E Struct Rep Online. 2008 Jan 4;64(Pt 2):m296–7. doi: 10.1107/S1600536807067682 (PMC2960287; doi:10.1107/S1600536807067682)
Supplement: Supplementary file 2 [file e-64-0m296-Isup2.hkl]

#
# h,k,l, Fc-squared, Fo-squared, sigma(Fo-squared) and status flag
#
data_I
_shelx_title ' (MeNH3)2WS4 bei 170 K in Pnma'
_shelx_refln_list_code          4
_shelx_F_calc_maximum      377.14
_exptl_crystal_F_000       704.00
_reflns_d_resolution_high  0.7606
 
loop_
 _symmetry_equiv_pos_as_xyz
 'x, y, z'
 '-x+1/2, -y, z+1/2'
 '-x, y+1/2, -z'
 'x+1/2, -y+1/2, -z+1/2'
 '-x, -y, -z'
 'x-1/2, y, -z-1/2'
 'x, -y-1/2, z'
 '-x-1/2, y-1/2, z-1/2'
 
_cell_length_a     9.5591
_cell_length_b     7.0006
_cell_length_c    15.7345
_cell_angle_alpha  90.000
_cell_angle_beta   90.000
_cell_angle_gamma  90.000
 
_shelx_F_squared_multiplier     1.000
 
loop_
 _refln_index_h
 _refln_index_k
 _refln_index_l
 _refln_F_squared_calc
 _refln_F_squared_meas
 _refln_F_squared_sigma
 _refln_observed_status
   2   0   0    82457.94    91831.49    834.16 o
   4   0   0    53075.35    57228.75   3535.53 o
   6   0   0    21299.29    22818.99    188.15 o
   8   0   0    38212.69    42904.25    388.27 o
  10   0   0    36198.37    38824.20   1647.74 o
  12   0   0    12063.44    12215.69    769.44 o
   2   1   0      382.59      363.59     46.56 o
   4   1   0        0.68       24.56     40.29 o
   6   1   0       63.95      102.01     53.60 o
   8   1   0     2818.00     2889.22     82.20 o
  10   1   0        0.88        7.81     72.72 o
  12   1   0      955.98      870.16    119.39 o
   2   2   0    45041.74    40448.73   1139.23 o
   4   2   0   115419.61   130197.27   3561.23 o
   6   2   0    50664.48    55602.95   1392.95 o
   8   2   0    20658.09    22140.23    693.63 o
  10   2   0    12203.77    12647.02    666.58 o
  12   2   0    10269.28    10202.45    259.98 o
   2   3   0       18.14       68.80     34.65 o
   4   3   0       67.65       63.60     32.46 o
   6   3   0       28.62       26.79     41.84 o
   8   3   0     1776.84     1674.62    118.45 o
  10   3   0        0.27       83.33     75.65 o
   0   4   0   142233.13   145723.36   3665.87 o
   2   4   0    46755.90    44412.80    776.81 o
   4   4   0    32386.60    32298.99   1081.57 o
   6   4   0    14731.97    15502.19    477.51 o
   8   4   0    26422.48    27643.99   1461.01 o
  10   4   0    26625.88    26765.75   1963.81 o
   2   5   0      119.51      148.74     26.32 o
   4   5   0       10.79        5.40     41.74 o
   6   5   0       41.31       48.47     51.14 o
   8   5   0     1503.76     1563.93     81.53 o
  10   5   0        0.31       -4.30    103.71 o
   0   6   0    30548.15    30830.62    276.57 o
   2   6   0    20311.15    20994.65    355.65 o
   4   6   0    46977.90    50100.17   1260.29 o
   6   6   0    25252.83    25868.27    474.61 o
   8   6   0    11055.64    11743.59    612.40 o
   2   7   0        6.03       19.63     43.25 o
   4   7   0       82.67       51.78     51.22 o
   6   7   0        0.54       99.29     67.26 o
   8   7   0      358.23      463.80     96.26 o
   0   8   0    39688.26    42006.08   1113.49 o
   2   8   0    16447.99    17120.82    244.10 o
   4   8   0    10911.96    10964.88    298.51 o
   6   8   0     6593.21     6034.78    215.81 o
   2   9   0       56.66       21.16     89.22 o
   1   0   1       32.72       26.58    141.13 o
   2   0   1      133.29      119.63     84.74 o
   3   0   1    26069.88    26410.46    443.16 o
   4   0   1      788.85      865.84     66.50 o
   5   0   1        0.10       44.10     64.24 o
   6   0   1     4167.88     4372.99     81.65 o
   7   0   1      563.27      602.31     62.71 o
   8   0   1      283.02      241.14     70.84 o
   9   0   1        9.82       -7.94     66.92 o
  10   0   1      212.92      116.20     83.02 o
  11   0   1      560.99      598.69     94.03 o
  12   0   1      266.40      287.13    117.67 o
   1   1   1    74875.92    74214.50    498.16 o
   2   1   1     7361.99     6311.59     87.07 o
   3   1   1    72191.24    74650.85   1218.56 o
   4   1   1     3581.61     3540.12     47.81 o
   5   1   1    63788.73    72395.03   1137.93 o
   6   1   1     1244.10     1262.51     44.51 o
   7   1   1    29330.44    32487.40    430.17 o
   8   1   1     2929.54     3175.75     86.05 o
   9   1   1    28051.91    31160.42    455.32 o
  10   1   1     1893.84     1948.29     58.34 o
  11   1   1     8731.19     9005.32    172.43 o
  12   1   1     1743.68     1627.90     86.76 o
   1   2   1     7741.05     6131.47     70.64 o
   2   2   1    11367.39     9668.91    109.57 o
   3   2   1      146.42      123.00     20.96 o
   4   2   1      449.98      495.05     31.66 o
   5   2   1       88.01      111.31     29.90 o
   6   2   1      159.31      166.56     32.74 o
   7   2   1     3540.33     3720.15     88.21 o
   8   2   1     1337.99     1345.86     44.82 o
   9   2   1      669.53      683.05     53.06 o
  10   2   1      428.52      462.08     58.39 o
  11   2   1      261.73      334.41     67.12 o
  12   2   1      338.34      343.36     86.85 o
   0   3   1     5774.37     4516.29     72.72 o
   1   3   1    58445.27    52178.98    620.07 o
   2   3   1     3722.30     3448.38     37.02 o
   3   3   1    49928.03    49688.63    841.45 o
   4   3   1     2885.73     2913.22     71.99 o
   5   3   1    46984.66    47678.73    989.96 o
   6   3   1      911.52     1027.29     44.01 o
   7   3   1    24280.63    25445.15    417.71 o
   8   3   1     2516.54     2502.35    102.08 o
   9   3   1    24246.07    24980.58    803.47 o
  10   3   1     1761.14     1779.92     70.91 o
  11   3   1     8124.48     8023.94    249.78 o
   1   4   1       35.13       62.50     20.39 o
   2   4   1      102.64      140.86     23.12 o
   3   4   1     8727.58     8343.01    163.78 o
   4   4   1      442.41      558.84     66.75 o
   5   4   1        3.47        1.74     30.36 o
   6   4   1     2400.36     2460.25     50.97 o
   7   4   1      421.37      440.97     32.83 o
   8   4   1      180.22      479.26     92.26 o
   9   4   1       13.24       64.58     54.69 o
  10   4   1      108.67      385.05    121.21 o
  11   4   1      364.81      355.57     90.19 o
   0   5   1     3117.63     2913.12     50.26 o
   1   5   1    34371.19    33091.63    421.55 o
   2   5   1     2014.55     1998.53     32.74 o
   3   5   1    32012.82    33463.76    612.67 o
   4   5   1     2497.47     2586.54     61.83 o
   5   5   1    33291.61    34184.66    767.18 o
   6   5   1     1005.59     1023.42     39.93 o
   7   5   1    18052.86    18353.95    518.85 o
   8   5   1     1836.63     1900.29     53.33 o
   9   5   1    16664.37    16489.52    697.14 o
  10   5   1     1125.92      997.46     77.97 o
   1   6   1     1723.22     1694.74     26.50 o
   2   6   1     2099.78     2303.88     66.36 o
   3   6   1       14.88       14.67     28.38 o
   4   6   1      188.45     2116.17    515.26 o
   5   6   1       21.71      325.17    134.35 o
   6   6   1       16.13      522.38    153.09 o
   7   6   1     1523.68     1485.84     51.47 o
   8   6   1      590.26      871.16     84.79 o
   9   6   1      278.99      258.55     72.04 o
   0   7   1     2437.63     2567.36     60.51 o
   1   7   1    21801.14    22283.50    235.02 o
   2   7   1     1450.18     1520.77     32.50 o
   3   7   1    18366.34    18636.96    242.22 o
   4   7   1     1338.90     1414.96     39.12 o
   5   7   1    17579.05    18337.36    310.19 o
   6   7   1      538.80      473.84     45.48 o
   7   7   1    10901.35    10504.18    232.70 o
   8   7   1     1247.97     1095.31     68.35 o
   1   8   1       38.87      341.26     99.06 o
   2   8   1      106.97      998.60    195.41 o
   3   8   1     2048.71     2069.63     42.13 o
   4   8   1      130.24      551.06     83.15 o
   5   8   1        4.11       31.20     48.32 o
   6   8   1      618.17      685.53     55.24 o
   0   9   1      973.25     1041.61     78.54 o
   1   9   1    10295.48    10436.38    107.09 o
   2   9   1      766.08      829.11     59.37 o
   0   0   2    78561.70    77407.45   1753.84 o
   1   0   2    35705.79    32597.04    366.22 o
   2   0   2    54385.82    56924.00   2043.37 o
   3   0   2     1859.61     1780.49     96.28 o
   4   0   2    34835.67    34636.64    654.54 o
   5   0   2     9318.81     9793.99    178.05 o
   6   0   2    22494.05    23041.94    373.90 o
   7   0   2     5092.78     5150.00    120.84 o
   8   0   2    22069.12    23763.16    405.98 o
   9   0   2    22459.01    23387.22    648.89 o
  10   0   2    14367.00    14883.28    442.51 o
  11   0   2     6674.40     6724.82    155.98 o
  12   0   2     7415.52     6853.90    490.47 o
   1   1   2       11.08        5.47     25.20 o
   2   1   2       53.74       58.95     29.85 o
   3   1   2      894.35      853.48     35.19 o
   4   1   2      820.35      815.95     40.16 o
   5   1   2     1520.95     1393.37     49.16 o
   6   1   2       14.42       94.30     42.38 o
   7   1   2      130.23      145.11     45.02 o
   8   1   2      684.09      644.05     52.35 o
   9   1   2     1303.30     1448.56     62.70 o
  10   1   2       37.26       33.43     51.89 o
  11   1   2      434.90      403.64     71.63 o
  12   1   2      150.23      116.63    101.10 o
   0   2   2    41476.11    34127.98    752.68 o
   1   2   2      985.38      783.62     23.01 o
   2   2   2    39054.96    35557.34    547.50 o
   3   2   2    11220.64     9810.58    142.17 o
   4   2   2    45322.89    46855.87    930.33 o
   5   2   2    45903.71    48575.19    914.26 o
   6   2   2    26294.83    27847.64    635.87 o
   7   2   2     7638.91     8275.17    159.11 o
   8   2   2    16688.62    17682.74    250.66 o
   9   2   2     5247.87     5532.84    107.72 o
  10   2   2     9453.26     9897.53    201.12 o
  11   2   2     1435.84     1452.48     80.18 o
  12   2   2     7052.78     6546.00    177.25 o
   1   3   2       44.56       47.96     20.45 o
   2   3   2        6.33       -3.06     20.89 o
   3   3   2      542.45      499.38     23.93 o
   4   3   2      495.00      450.94     27.62 o
   5   3   2      902.64      903.27     43.01 o
   6   3   2       41.16       -5.71     39.65 o
   7   3   2      175.34      150.61     41.59 o
   8   3   2      432.40      343.21     48.22 o
   9   3   2     1242.55     1294.03     82.85 o
  10   3   2       31.43        8.82     58.48 o
  11   3   2      303.79      295.17     75.10 o
   0   4   2    41932.98    38842.70    925.41 o
   1   4   2    21375.61    20270.61    455.52 o
   2   4   2    28344.90    26930.98    269.63 o
   3   4   2     3109.38     3023.90     50.91 o
   4   4   2    23882.91    23835.21    347.56 o
   5   4   2     5795.65     6076.74     75.59 o
   6   4   2    14850.51    15505.95    292.42 o
   7   4   2     3810.73     3968.60     80.17 o
   8   4   2    15495.83    16078.04    534.05 o
   9   4   2    15982.85    16817.79    712.08 o
  10   4   2    10725.04    11001.42    405.60 o
  11   4   2     5238.71     5026.34    202.44 o
   1   5   2      203.42      194.74     38.83 o
   2   5   2       19.92       -1.74     20.17 o
   3   5   2       53.27      333.47     83.54 o
   4   5   2      170.58      240.06     37.96 o
   5   5   2      565.21      803.73    114.30 o
   6   5   2        8.88       19.46     39.39 o
   7   5   2       16.41      177.87     71.88 o
   8   5   2      319.66      299.39     55.01 o
   9   5   2      548.30      741.71     85.50 o
  10   5   2       18.52       57.02     78.13 o
   0   6   2    17151.71    17583.30    194.79 o
   1   6   2     1740.30     1751.89     40.29 o
   2   6   2    15267.26    14911.76    234.67 o
   3   6   2     6595.63     6623.02    103.05 o
   4   6   2    19670.87    19989.92    341.65 o
   5   6   2    19623.76    21322.30    221.16 o
   6   6   2    12806.44    13482.11    219.79 o
   7   6   2     4374.96     4296.16     83.68 o
   8   6   2     8755.92     8890.48    202.08 o
   9   6   2     2805.74     2678.96    102.98 o
   1   7   2       17.90      976.83    202.82 o
   2   7   2        1.28       70.88     64.45 o
   3   7   2      206.77      751.71    124.34 o
   4   7   2      111.45      276.70    100.56 o
   5   7   2      250.31      997.83    266.73 o
   6   7   2       12.12       83.59     48.94 o
   7   7   2       79.65      322.05    111.16 o
   8   7   2       82.91      170.74     75.91 o
   0   8   2    13612.15    14449.57    176.92 o
   1   8   2     8216.15     8692.70    101.28 o
   2   8   2     9535.68     9887.57    110.15 o
   3   8   2     1735.60     1901.45     44.71 o
   4   8   2     8214.32     8386.58    104.85 o
   5   8   2     2155.28     2162.87     74.35 o
   6   8   2     6047.78     5232.11    122.52 o
   1   9   2       54.28      504.03    127.90 o
   2   9   2        9.25       13.74    120.54 o
   1   0   3        6.65       20.27    102.97 o
   2   0   3     1031.68     1010.92    131.92 o
   3   0   3     4161.42     4184.32    139.21 o
   4   0   3     1173.05     1226.82    118.96 o
   5   0   3       52.73       97.44     76.46 o
   6   0   3     7888.98     8149.72    244.97 o
   7   0   3      525.60      540.51     70.55 o
   8   0   3     1315.56     1418.15     80.71 o
   9   0   3       38.93       34.45     89.01 o
  10   0   3     1018.05     1030.85    120.31 o
  11   0   3       16.43       23.53     86.10 o
  12   0   3      504.82      324.10    176.62 o
   0   1   3    57198.53    49247.04   2056.40 o
   1   1   3    29269.44    24894.97    359.53 o
   2   1   3    16551.68    13780.97    213.49 o
   3   1   3    13821.79    12686.90    145.64 o
   4   1   3    35157.55    35685.69    620.64 o
   5   1   3    13790.03    14440.94    275.77 o
   6   1   3    13438.53    13736.53    325.24 o
   7   1   3     7636.31     8035.38    162.63 o
   8   1   3    19669.33    20081.04    309.10 o
   9   1   3     6543.06     6752.17     78.48 o
  10   1   3    13447.91    13281.78    335.24 o
  11   1   3     5298.00     4980.20    157.71 o
  12   1   3     8891.67     8648.13    337.75 o
   1   2   3     1206.36      964.35     23.30 o
   2   2   3    13518.95    12341.52    178.22 o
   3   2   3        7.78        9.54     26.12 o
   4   2   3     1491.79     1411.12     36.13 o
   5   2   3       41.35       47.25     35.13 o
   6   2   3      178.23      194.89     36.05 o
   7   2   3      231.68      187.68     48.30 o
   8   2   3     1666.37     1650.31     56.13 o
   9   2   3      115.10      135.04     56.16 o
  10   2   3     1848.47     1868.82     82.15 o
  11   2   3      143.79      169.56     96.11 o
  12   2   3      855.48      777.15    106.62 o
   0   3   3    41191.87    39646.67   1198.32 o
   1   3   3    18030.09    17265.20    271.92 o
   2   3   3    16917.68    15547.52    221.48 o
   3   3   3    10912.59    10931.32    198.44 o
   4   3   3    26275.38    26571.87    541.19 o
   5   3   3    11003.38    11417.97    238.77 o
   6   3   3    11192.04    12157.18    263.95 o
   7   3   3     6519.09     6939.53    242.69 o
   8   3   3    16605.97    18289.05    654.33 o
   9   3   3     5571.14     5907.46    205.00 o
  10   3   3    12196.44    12741.65    459.18 o
  11   3   3     4504.92     4365.31    219.63 o
   1   4   3       63.37       20.38     22.44 o
   2   4   3      978.08      730.57     20.98 o
   3   4   3     1333.61     1241.95     22.72 o
   4   4   3      517.08      474.57     23.27 o
   5   4   3        4.88      -31.06     31.06 o
   6   4   3     5164.31     5104.75     85.76 o
   7   4   3      387.58      341.14     45.45 o
   8   4   3      887.70      959.08     46.54 o
   9   4   3       25.62       42.90     95.29 o
  10   4   3      571.47      598.29     63.70 o
  11   4   3       12.86       24.23     78.77 o
   0   5   3    22323.66    21926.79    420.54 o
   1   5   3    11106.25    10682.58    162.71 o
   2   5   3    11377.16    11214.92    137.86 o
   3   5   3     7644.92     7683.35    149.09 o
   4   5   3    19635.22    20439.90    348.44 o
   5   5   3     7267.29     7372.26    122.40 o
   6   5   3     9809.26    10471.58    180.57 o
   7   5   3     4698.34     4838.27    114.27 o
   8   5   3    11934.68    12684.78    361.75 o
   9   5   3     4207.00     4331.92    179.03 o
  10   5   3     8164.54     8203.98    285.69 o
   1   6   3      237.40      303.35     26.09 o
   2   6   3     3648.70     3662.01     78.54 o
   3   6   3       56.44       95.91     30.95 o
   4   6   3      495.64      657.12     64.33 o
   5   6   3       10.02      165.54     63.21 o
   6   6   3       31.07      154.64     57.92 o
   7   6   3      120.62      141.89     46.60 o
   8   6   3      851.66      924.67     81.24 o
   9   6   3       62.80      121.32     71.64 o
   0   7   3    15585.10    16751.00    505.04 o
   1   7   3     6210.44     6448.96     88.71 o
   2   7   3     8028.49     8036.42    114.08 o
   3   7   3     4827.96     4965.95     71.40 o
   4   7   3    10533.14    11094.51    109.96 o
   5   7   3     4809.49     4758.17     75.04 o
   6   7   3     5524.11     5643.11     87.76 o
   7   7   3     3344.52     3061.78     67.16 o
   1   8   3       27.59      600.56    206.35 o
   2   8   3      341.85      755.48    146.58 o
   3   8   3      320.73      585.22     92.93 o
   4   8   3      244.49      632.63    154.09 o
   5   8   3        2.34      401.17    124.47 o
   0   9   3     6834.96     6790.73    175.30 o
   1   9   3     3635.24     3269.40    105.89 o
   0   0   4    11241.75     9998.13    215.06 o
   1   0   4    66100.41    63391.45   1734.49 o
   2   0   4     1417.55     1347.19     90.34 o
   3   0   4    31276.96    29780.08    952.61 o
   4   0   4     7523.40     7947.46    224.27 o
   5   0   4    28946.75    31591.89    223.64 o
   6   0   4     7191.53     7452.56    131.57 o
   7   0   4    19907.22    21328.23    181.78 o
   8   0   4      584.48      679.00    108.20 o
   9   0   4    31155.29    32464.78    772.82 o
  10   0   4       52.67       75.89    121.54 o
  11   0   4    13370.93    12491.69    188.84 o
  12   0   4      877.41      740.24    186.73 o
   1   1   4     3106.25     2852.99     63.75 o
   2   1   4       10.36      135.40     30.26 o
   3   1   4      384.18      385.64     33.42 o
   4   1   4       29.24       60.79     49.04 o
   5   1   4     2256.29     2118.50     52.50 o
   6   1   4       11.67       27.20     46.56 o
   7   1   4      194.48      282.93     63.21 o
   8   1   4     1051.79     1036.61     65.68 o
   9   1   4      463.72      472.69     68.47 o
  10   1   4        4.41      -33.16     92.36 o
  11   1   4      395.16      216.55    111.15 o
  12   1   4      381.29      349.98    132.25 o
   0   2   4     4431.20     4177.74    187.24 o
   1   2   4    27924.41    25144.20    333.18 o
   2   2   4     5968.47     5517.54     66.86 o
   3   2   4    37438.81    37682.03    485.06 o
   4   2   4      499.37      540.41     30.53 o
   5   2   4    48442.61    52587.94    974.91 o
   6   2   4      124.51      217.92     33.24 o
   7   2   4    19862.03    21437.21    332.19 o
   8   2   4     3069.64     3248.31    122.45 o
   9   2   4    17479.08    18518.85    701.92 o
  10   2   4     3107.80     3124.85    131.15 o
  11   2   4     8790.55     8885.50    255.16 o
  12   2   4     1207.08     1038.31    161.12 o
   1   3   4     1439.05     1293.28     26.46 o
   2   3   4        1.20       16.11     24.83 o
   3   3   4      284.57      288.26     24.61 o
   4   3   4       84.36      110.89     26.34 o
   5   3   4     1250.12     1250.03     32.87 o
   6   3   4        2.11        9.80     35.62 o
   7   3   4      192.51      218.75     37.94 o
   8   3   4      615.27      637.26     52.03 o
   9   3   4      432.07      403.36     51.22 o
  10   3   4        9.05      -21.66     72.25 o
  11   3   4      267.54      245.86     84.69 o
   0   4   4     2638.41     2498.61     41.53 o
   1   4   4    37810.98    37662.69    528.62 o
   2   4   4     1244.17     1188.14     31.41 o
   3   4   4    19990.15    20355.95    275.81 o
   4   4   4     3877.26     3941.74     59.50 o
   5   4   4    19157.11    19960.09    417.85 o
   6   4   4     5045.92     5098.06    103.93 o
   7   4   4    14500.02    15451.08    355.90 o
   8   4   4      441.43      500.27     43.37 o
   9   4   4    22649.69    23952.15    822.77 o
  10   4   4       38.00      119.19     63.68 o
  11   4   4    10288.28     8967.68    640.82 o
   1   5   4      852.37      847.66     30.39 o
   2   5   4       35.63      -13.02     27.59 o
   3   5   4       29.31       36.40     26.10 o
   4   5   4       10.45      -35.05     35.05 o
   5   5   4      693.39      707.69     29.55 o
   6   5   4       11.13      -47.19     47.19 o
   7   5   4       33.61      104.87     37.04 o
   8   5   4      536.96      528.20     60.76 o
   9   5   4      194.57      153.99     58.16 o
  10   5   4        1.28      147.40     70.21 o
   0   6   4     2489.03     2365.05     47.90 o
   1   6   4    14019.14    14327.93    131.96 o
   2   6   4     2584.45     2504.35     40.91 o
   3   6   4    17787.85    18250.24    224.84 o
   4   6   4      139.84      214.01     34.53 o
   5   6   4    23548.25    24524.05    510.91 o
   6   6   4       84.81       54.88     44.14 o
   7   6   4    11076.67    11066.67    184.96 o
   8   6   4     1681.52     1519.75     59.23 o
   9   6   4     9773.42     9049.04    261.58 o
   1   7   4      198.26      298.40     65.63 o
   2   7   4       13.33      210.06    103.37 o
   3   7   4      114.33       90.02     34.23 o
   4   7   4       40.89      469.58    152.54 o
   5   7   4      340.34      406.65     52.00 o
   6   7   4        0.07      -37.21     77.89 o
   7   7   4       92.21       75.76     58.00 o
   0   8   4      468.24      431.51     54.90 o
   1   8   4    14398.23    14768.16    167.46 o
   2   8   4      517.52      512.83     44.98 o
   3   8   4     8518.37     8642.42     92.94 o
   4   8   4     1749.26     1531.15     53.61 o
   5   8   4     8164.94     8210.96    145.30 o
   1   9   4      148.18      237.96     97.85 o
   1   0   5      333.23      281.59     84.92 o
   2   0   5      443.60      403.10     72.82 o
   3   0   5    14224.56    12871.43    188.09 o
   4   0   5      152.55      328.45    105.90 o
   5   0   5        2.62       48.23    105.91 o
   6   0   5      197.07      204.18     98.69 o
   7   0   5      822.56      782.68    116.89 o
   8   0   5       23.96       81.55    111.15 o
   9   0   5        1.05      175.72    135.01 o
  10   0   5      418.38      323.89    141.05 o
  11   0   5      985.06     1041.41    174.02 o
  12   0   5        5.55     -152.48    223.02 o
   0   1   5    63449.11    58229.22   1283.18 o
   1   1   5     3354.39     3115.61     73.31 o
   2   1   5    41077.01    37384.76    764.17 o
   3   1   5     1657.31     1605.15     48.55 o
   4   1   5    44703.75    46567.57    948.80 o
   5   1   5     3810.83     3849.34     63.69 o
   6   1   5    31690.03    33670.46    526.09 o
   7   1   5        3.79       27.71     75.53 o
   8   1   5    24318.01    25470.23    832.59 o
   9   1   5     1272.14     1202.76     90.32 o
  10   1   5    18242.97    19148.17    447.25 o
  11   1   5      252.58      350.28    113.10 o
  12   1   5    11711.25     9897.73    309.47 o
   1   2   5     6113.63     5173.56     62.91 o
   2   2   5        0.17      -16.96     28.10 o
   3   2   5      382.57      394.91     32.06 o
   4   2   5        0.86       11.02     32.16 o
   5   2   5       81.93      117.74     37.17 o
   6   2   5      382.66      367.84     44.05 o
   7   2   5     4487.12     4553.34     77.38 o
   8   2   5       52.33      112.72     51.86 o
   9   2   5     1071.72     1040.59     77.31 o
  10   2   5      509.04      451.71     89.32 o
  11   2   5      211.45      132.26    108.91 o
   0   3   5    48365.39    46217.66   1139.53 o
   1   3   5     2544.42     2244.14     51.45 o
   2   3   5    32124.86    31350.67    350.04 o
   3   3   5      696.58      718.65     28.35 o
   4   3   5    36817.92    36699.75    569.11 o
   5   3   5     2094.78     2147.41     51.56 o
   6   3   5    25521.37    27112.77    732.45 o
   7   3   5        2.95       17.12     39.83 o
   8   3   5    20723.27    22293.91    363.60 o
   9   3   5     1161.70     1237.61     68.55 o
  10   3   5    15961.44    15874.72    712.87 o
  11   3   5      130.97      108.24    113.29 o
   1   4   5      172.53      187.61     23.94 o
   2   4   5      150.88      126.31     24.26 o
   3   4   5     7472.66     6885.98    111.31 o
   4   4   5       76.74       46.56     28.58 o
   5   4   5        8.27       57.61     34.31 o
   6   4   5      140.72      103.00     33.70 o
   7   4   5      557.28      543.58     43.46 o
   8   4   5       19.75       45.94     44.37 o
   9   4   5        1.94      -29.47     59.20 o
  10   4   5      249.61      234.54     71.90 o
   0   5   5    30543.16    31835.99   1258.99 o
   1   5   5      895.17      833.13     29.98 o
   2   5   5    21895.19    22144.13    463.83 o
   3   5   5      514.92      613.86     34.08 o
   4   5   5    25721.89    27313.78    360.78 o
   5   5   5     1802.58     1858.67     38.67 o
   6   5   5    18448.97    19755.95    361.96 o
   7   5   5       28.64       63.12     36.39 o
   8   5   5    14963.29    15904.22    480.39 o
   9   5   5      548.08      466.48     61.33 o
  10   5   5    11889.69    11347.81    367.61 o
   1   6   5     1901.56     1867.45     59.36 o
   2   6   5        3.85       24.40     27.25 o
   3   6   5      254.35      322.89    103.47 o
   4   6   5        0.62        0.36     35.49 o
   5   6   5       21.96       13.28     47.20 o
   6   6   5      145.86      196.46     42.03 o
   7   6   5     1990.36     1913.15     61.38 o
   8   6   5       30.16      111.32     54.28 o
   9   6   5      453.76      324.40    191.79 o
   0   7   5    19072.38    18457.12    273.52 o
   1   7   5      851.44      895.70     34.29 o
   2   7   5    13865.80    14162.78    170.80 o
   3   7   5      253.06      273.17     42.14 o
   4   7   5    15275.71    16064.14    260.86 o
   5   7   5      448.66      386.43     46.03 o
   6   7   5    11837.12    11718.92    203.67 o
   7   7   5        3.79      -46.69     66.43 o
   1   8   5       84.74      431.35    144.03 o
   2   8   5       41.47       34.36     46.91 o
   3   8   5     2048.08     1965.08     80.88 o
   4   8   5       32.30      -14.40     56.77 o
   5   8   5        7.26      206.28    141.08 o
   0   0   6    70766.31    74448.75   3862.47 o
   1   0   6    25964.75    23761.80    656.57 o
   2   0   6     9754.09     9831.65    306.45 o
   3   0   6    54747.07    58937.16   1707.54 o
   4   0   6     8656.54     8630.60    797.69 o
   5   0   6    47462.89    50835.56    250.16 o
   6   0   6     1893.17     1924.18    209.63 o
   7   0   6    28244.62    31281.93   1748.74 o
   8   0   6     8283.26     7979.65    165.39 o
   9   0   6    12036.49    12092.96    513.33 o
  10   0   6     6154.56     6200.31    156.82 o
  11   0   6     8294.90     7856.24    192.03 o
   1   1   6       21.31       32.28     30.88 o
   2   1   6       32.79      -25.56     43.03 o
   3   1   6        0.52       47.61     41.83 o
   4   1   6     1113.20     1081.94     55.46 o
   5   1   6       93.45      115.20     54.67 o
   6   1   6        0.14      -21.16     57.38 o
   7   1   6       33.07       97.41     80.76 o
   8   1   6     2101.31     2033.41    150.96 o
   9   1   6        9.36      103.06     87.06 o
  10   1   6       21.80      -65.54    101.43 o
  11   1   6        0.67      117.48    141.42 o
   0   2   6    15595.46    14368.05    255.05 o
   1   2   6    57935.36    56119.41    664.57 o
   2   2   6     5014.05     4668.02     79.23 o
   3   2   6    35169.62    35763.93    617.00 o
   4   2   6    26330.02    26656.24    428.28 o
   5   2   6    16774.28    16924.83    202.66 o
   6   2   6     8424.46     8792.21     70.18 o
   7   2   6    21234.84    22108.85    478.37 o
   8   2   6     3179.14     3553.18    124.79 o
   9   2   6    22510.33    23219.20    936.68 o
  10   2   6      957.25      994.47    110.57 o
  11   2   6    13917.28    12845.73    758.76 o
   1   3   6        0.00       -0.48     24.18 o
   2   3   6        1.40       54.76     27.55 o
   3   3   6        0.95      116.64     28.10 o
   4   3   6      900.24      887.54     30.89 o
   5   3   6       22.92       33.62     40.69 o
   6   3   6        9.49       54.58     41.60 o
   7   3   6       17.25       70.86     43.93 o
   8   3   6     1313.75     1402.64     64.34 o
   9   3   6       16.62       19.58     76.49 o
  10   3   6       19.85       74.89     91.99 o
  11   3   6        1.19       15.99    124.12 o
   0   4   6    30214.57    29172.50    732.29 o
   1   4   6    19718.32    18827.85    176.32 o
   2   4   6     6834.05     6497.43    111.37 o
   3   4   6    33737.88    33222.71    682.18 o
   4   4   6     5521.85     5451.21     82.90 o
   5   4   6    32018.89    32744.52    566.31 o
   6   4   6     1359.45     1341.67     38.41 o
   7   4   6    20517.44    21820.07    747.17 o
   8   4   6     5620.70     6020.44    260.69 o
   9   4   6     8915.37     8858.62    255.80 o
  10   4   6     4559.50     4326.93     98.09 o
   1   5   6        0.80       20.49     28.96 o
   2   5   6       51.74       96.12     30.37 o
   3   5   6        6.96       44.48     27.18 o
   4   5   6      317.76      293.52     29.39 o
   5   5   6       18.69       41.56     38.82 o
   6   5   6        0.68      -34.58     40.17 o
   7   5   6       28.92       42.81     48.50 o
   8   5   6     1122.94      979.10     63.26 o
   9   5   6        1.19      -24.36     67.89 o
   0   6   6     4663.26     4540.21     84.69 o
   1   6   6    25843.23    26589.85    556.44 o
   2   6   6     2433.32     2414.31     43.43 o
   3   6   6    16103.48    17097.82    313.68 o
   4   6   6    11077.59    11702.31    179.60 o
   5   6   6     8480.73     8819.50    197.41 o
   6   6   6     4222.03     4412.42    113.45 o
   7   6   6    11524.07    12145.14    266.43 o
   8   6   6     1606.82     1533.02     74.34 o
   1   7   6        4.27      -35.51     41.43 o
   2   7   6       12.04       20.91     96.05 o
   3   7   6        2.74       -6.68     51.36 o
   4   7   6      299.61      217.65     55.89 o
   5   7   6        3.46       40.45     53.26 o
   6   7   6       17.60       -8.65     81.27 o
   7   7   6        3.41        8.78     69.31 o
   0   8   6     8828.12     9241.35    206.44 o
   1   8   6     7295.54     7520.15    121.71 o
   2   8   6     2416.15     2273.63     54.80 o
   3   8   6    12772.76    12595.97    232.17 o
   4   8   6     1646.32     1550.38     63.71 o
   1   0   7      188.88      192.96     71.74 o
   2   0   7     1855.45     1797.36     80.11 o
   3   0   7     3723.76     3617.57    101.49 o
   4   0   7     1920.69     1857.28     88.54 o
   5   0   7       72.89       50.61     88.37 o
   6   0   7     3823.34     4238.76    348.93 o
   7   0   7      326.41      462.82    104.38 o
   8   0   7     1162.83     1059.76    165.99 o
   9   0   7       24.64       33.41    127.79 o
  10   0   7      233.69      162.05    150.44 o
  11   0   7      125.49      -45.49    164.34 o
   0   1   7    36492.20    34883.44   1270.90 o
   1   1   7    28001.52    28254.18    889.66 o
   2   1   7    37397.12    38195.46    820.25 o
   3   1   7    22568.55    22364.20    332.53 o
   4   1   7    22377.40    22764.53    533.41 o
   5   1   7    27367.45    26703.77    548.69 o
   6   1   7    22466.01    23949.36    348.16 o
   7   1   7    10394.86    11064.26    166.92 o
   8   1   7    11556.25    12496.70    231.87 o
   9   1   7    11533.51    11288.66    623.02 o
  10   1   7     8956.07     8978.09    552.90 o
  11   1   7     3581.71     3144.82    130.62 o
   1   2   7      596.94      524.00     34.71 o
   2   2   7     6558.74     6159.08    191.95 o
   3   2   7     1388.45     1276.62     34.00 o
   4   2   7      400.61      370.79     38.08 o
   5   2   7        0.13      -19.81     39.28 o
   6   2   7       16.13       58.42     53.17 o
   7   2   7      845.28      864.21     61.97 o
   8   2   7     1482.55     1534.09     73.87 o
   9   2   7        6.18      -70.38     84.97 o
  10   2   7      610.76      869.49    100.13 o
  11   2   7        0.75       96.75    126.62 o
   0   3   7    23576.73    23341.48    610.28 o
   1   3   7    23911.28    23316.71    460.23 o
   2   3   7    28671.16    28177.44    440.04 o
   3   3   7    17536.01    16751.24    252.40 o
   4   3   7    18803.68    18258.06    275.67 o
   5   3   7    21077.06    21533.50    325.63 o
   6   3   7    19210.77    19622.72    580.67 o
   7   3   7     8856.31     9930.50    256.52 o
   8   3   7     9719.57     9713.91    322.97 o
   9   3   7    10174.04    10452.78    382.00 o
  10   3   7     7385.79     7169.25    291.90 o
  11   3   7     3323.28     2765.76    399.92 o
   1   4   7       93.80      129.76     23.80 o
   2   4   7     1334.26     1192.48     27.71 o
   3   4   7     1345.50     1419.89     36.20 o
   4   4   7     1027.29      962.23     36.60 o
   5   4   7       26.29       40.05     36.70 o
   6   4   7     2622.50     2623.03     52.24 o
   7   4   7      159.53      178.46     51.25 o
   8   4   7      783.68      733.69     64.08 o
   9   4   7        7.11       78.20     79.56 o
  10   4   7      123.46      185.81    102.89 o
   0   5   7    17020.21    17045.58    212.73 o
   1   5   7    14882.98    15355.29    338.69 o
   2   5   7    19619.30    20357.43    249.36 o
   3   5   7    12095.92    11997.59    194.18 o
   4   5   7    11916.49    11885.36    133.43 o
   5   5   7    15396.34    15950.31    248.91 o
   6   5   7    12197.10    12453.44    291.06 o
   7   5   7     6571.87     6824.68    134.89 o
   8   5   7     7292.06     7239.64    312.78 o
   9   5   7     6986.92     6662.25    229.61 o
   1   6   7      177.87      122.57     34.21 o
   2   6   7     2376.51     2275.64     39.11 o
   3   6   7      298.95      269.46     33.70 o
   4   6   7      222.28      238.77     36.15 o
   5   6   7        0.27      -32.93     47.73 o
   6   6   7       29.85       67.66     48.77 o
   7   6   7      299.66      260.29     61.67 o
   8   6   7      769.35      644.58     70.14 o
   0   7   7     8705.50     9133.31    267.17 o
   1   7   7     9649.36    10258.55    171.02 o
   2   7   7    10884.79    11312.50    230.88 o
   3   7   7     6951.64     7045.59    132.15 o
   4   7   7     8484.77     8540.02    147.57 o
   5   7   7     8379.48     8451.02    203.66 o
   6   7   7     8909.27     8335.72    213.93 o
   1   8   7        9.06      -32.85     47.80 o
   2   8   7      510.56      390.09     52.45 o
   3   8   7      270.85      190.17     59.02 o
   4   8   7      343.94      260.54     62.97 o
   0   0   8    33979.37    36892.30    611.55 o
   1   0   8     8707.71     8606.62    222.71 o
   2   0   8    36669.77    38311.55    775.36 o
   3   0   8    27115.86    27283.58    621.58 o
   4   0   8    41649.79    41954.14    262.87 o
   5   0   8    14785.20    13886.55    289.36 o
   6   0   8    24197.26    26918.19   1733.54 o
   7   0   8    12457.08    13099.58   1193.59 o
   8   0   8    16610.35    17646.47   1268.43 o
   9   0   8      442.78      477.15    125.06 o
  10   0   8     7742.30     7154.84    786.15 o
  11   0   8     3182.84     2775.55    374.63 o
   1   1   8      245.97      211.15     46.94 o
   2   1   8      494.29      536.47     47.16 o
   3   1   8      150.59      179.01     46.75 o
   4   1   8      155.88      187.98     47.53 o
   5   1   8     1001.58      893.09     54.72 o
   6   1   8       54.41       98.81     79.37 o
   7   1   8      149.83      250.12     76.06 o
   8   1   8      298.05      374.87    105.49 o
   9   1   8      531.52      510.13     87.33 o
  10   1   8        0.47      -68.03     98.96 o
  11   1   8      344.75      179.66    144.65 o
   0   2   8    54327.31    55719.25   2237.84 o
   1   2   8    29005.08    29592.72    690.40 o
   2   2   8    38042.09    38368.62    691.02 o
   3   2   8    13308.46    12838.59    297.97 o
   4   2   8    22869.22    23009.91    625.25 o
   5   2   8     1018.99     1198.34     56.93 o
   6   2   8    12497.37    13962.48    384.40 o
   7   2   8     9297.29     9580.85    349.83 o
   8   2   8    18103.14    18315.39    706.50 o
   9   2   8     5355.21     5548.03    262.09 o
  10   2   8    13193.65    12989.80    668.53 o
  11   2   8     6769.80     5974.16    435.18 o
   1   3   8      254.17      294.28     29.01 o
   2   3   8      175.40      216.72     27.12 o
   3   3   8      230.99      264.60     29.88 o
   4   3   8      111.06      106.89     39.88 o
   5   3   8      729.62      754.40     41.39 o
   6   3   8       67.20       69.83     45.10 o
   7   3   8      199.58      180.98     62.95 o
   8   3   8      259.70      239.02     64.28 o
   9   3   8      530.13      483.38     80.70 o
  10   3   8        1.98       12.87    118.81 o
   0   4   8    20872.20    21618.43    567.01 o
   1   4   8     5090.99     5211.09     95.25 o
   2   4   8    21884.96    22465.45    402.23 o
   3   4   8    16071.25    16580.74    299.54 o
   4   4   8    27747.29    27943.44    804.97 o
   5   4   8    10232.16    10329.37    203.21 o
   6   4   8    17230.70    18625.71    446.65 o
   7   4   8     8487.62     8725.14    277.57 o
   8   4   8    12121.35    12652.80    512.52 o
   9   4   8      411.05      347.79     93.78 o
  10   4   8     5918.39     5475.97    225.29 o
   1   5   8      364.11      404.84     32.72 o
   2   5   8       75.83       72.50     31.31 o
   3   5   8       15.56        9.03     31.93 o
   4   5   8       77.19      181.39     37.77 o
   5   5   8      454.28      492.85     38.68 o
   6   5   8       34.51      -38.14     41.97 o
   7   5   8       22.28      -23.33     55.29 o
   8   5   8      141.19       67.33     69.39 o
   9   5   8      201.35      199.85     86.46 o
   0   6   8    23748.13    25106.90    486.27 o
   1   6   8    12071.02    11970.06    185.44 o
   2   6   8    17150.49    17740.64    295.05 o
   3   6   8     5532.11     5465.35    106.99 o
   4   6   8    11147.05    11550.75    236.18 o
   5   6   8      678.59      639.94     46.51 o
   6   6   8     6976.29     6871.77    147.15 o
   7   6   8     4503.12     4381.36    103.67 o
   8   6   8    10064.79     9315.59    296.39 o
   1   7   8       58.28       74.42     45.39 o
   2   7   8       39.85       32.38     45.44 o
   3   7   8      154.42      115.48     44.37 o
   4   7   8       28.59      -53.03     53.03 o
   5   7   8      201.01      202.67     62.85 o
   6   7   8       32.28       83.09     69.38 o
   0   8   8     7501.20     7513.09    284.45 o
   1   8   8     1760.74     1599.26     68.07 o
   2   8   8     8450.40     8179.98    177.40 o
   3   8   8     5420.96     5237.30     77.59 o
   1   0   9       65.64       98.31     62.21 o
   2   0   9      115.53      103.26     63.11 o
   3   0   9     3898.53     3902.67     81.96 o
   4   0   9       69.46       91.97     70.65 o
   5   0   9        0.38       40.15     97.67 o
   6   0   9     2798.33     3032.08    278.08 o
   7   0   9     1131.71     1179.76    111.57 o
   8   0   9       30.91      -57.96    129.78 o
   9   0   9       14.63     -125.39    150.35 o
  10   0   9      712.98      730.64    246.19 o
  11   0   9      313.26      231.11    196.99 o
   0   1   9      137.08      189.57     63.54 o
   1   1   9    37989.86    36808.86   1038.67 o
   2   1   9     7323.60     7016.91    226.43 o
   3   1   9    29299.13    29102.38    855.80 o
   4   1   9     1432.09     1397.12     45.97 o
   5   1   9    29067.98    29660.91    657.29 o
   6   1   9     3754.77     3694.00    161.00 o
   7   1   9    20326.76    20342.89    664.98 o
   8   1   9      975.04     1024.58     84.38 o
   9   1   9    14993.30    15370.69    821.64 o
  10   1   9      211.49      305.42    123.26 o
  11   1   9    11801.44    10457.22    504.66 o
   1   2   9     2471.97     2465.24     67.61 o
   2   2   9     2347.96     2310.67     43.51 o
   3   2   9     1042.17      958.17     37.79 o
   4   2   9      524.97      514.17     52.31 o
   5   2   9       16.38       55.71     52.34 o
   6   2   9      509.08      552.44     62.25 o
   7   2   9     1410.97     1446.39     77.24 o
   8   2   9      267.36      259.47     77.80 o
   9   2   9      644.43      683.90    100.10 o
  10   2   9     1267.17     1252.92    113.82 o
   0   3   9      173.56      251.86     44.05 o
   1   3   9    29451.56    29441.79    548.85 o
   2   3   9     5508.30     5323.27    112.79 o
   3   3   9    24646.11    27480.75    468.44 o
   4   3   9     1380.01     1428.29     45.28 o
   5   3   9    24796.01    25984.25    384.46 o
   6   3   9     3293.01     3320.35     80.45 o
   7   3   9    17661.25    18505.93    519.43 o
   8   3   9      776.65      818.09     80.19 o
   9   3   9    12811.08    12914.37    466.44 o
  10   3   9      130.33      114.90    122.98 o
   1   4   9      222.25      207.53     31.94 o
   2   4   9        6.39       37.36     34.86 o
   3   4   9     2345.14     2297.31     49.05 o
   4   4   9       19.82       40.08     38.46 o
   5   4   9        2.89       24.50     46.81 o
   6   4   9     1692.82     1740.24     57.46 o
   7   4   9      849.85      956.19     68.69 o
   8   4   9       20.64       61.83     71.98 o
   9   4   9        9.98      -17.76     88.96 o
   0   5   9      405.72      474.41     49.48 o
   1   5   9    21531.81    21727.39    443.79 o
   2   5   9     3730.51     3558.74     68.50 o
   3   5   9    17671.10    18563.27    306.92 o
   4   5   9      599.79      599.17     39.25 o
   5   5   9    16613.15    16919.14    400.21 o
   6   5   9     1756.76     1690.94     51.91 o
   7   5   9    12628.35    12561.38    347.04 o
   8   5   9      656.84      551.56     71.00 o
   9   5   9    10080.64     8357.48    248.98 o
   1   6   9      810.38      869.32     39.15 o
   2   6   9      776.75      749.55     39.95 o
   3   6   9      581.94      595.59     38.01 o
   4   6   9      174.30      149.60     43.99 o
   5   6   9       10.31       34.24     45.96 o
   6   6   9      138.53      205.85     61.61 o
   7   6   9      693.73      596.22     70.81 o
   0   7   9       65.63       77.46     62.51 o
   1   7   9    12569.10    13120.13    344.76 o
   2   7   9     1802.05     1708.67     55.73 o
   3   7   9    11646.04    12073.34    218.23 o
   4   7   9      619.90      537.04     54.11 o
   5   7   9    11800.13    11373.21    250.35 o
   6   7   9     1313.65     1094.41    292.64 o
   1   8   9      107.65       71.66     57.68 o
   2   8   9        0.69       11.55     60.42 o
   0   0  10     6437.01     6567.52    152.84 o
   1   0  10      420.12      436.65     64.63 o
   2   0  10    28094.15    28265.46    936.57 o
   3   0  10      201.48      216.14     66.27 o
   4   0  10    34571.27    35140.14    971.12 o
   5   0  10     1215.31     1222.74    103.42 o
   6   0  10    34362.76    36052.00   2463.17 o
   7   0  10      298.75      525.66    108.63 o
   8   0  10    12764.27    12721.68   1009.61 o
   9   0  10      619.01      577.82    153.65 o
  10   0  10     6705.68     6020.97    740.32 o
   1   1  10     1357.13     1261.11     45.02 o
   2   1  10       58.18      106.96     42.77 o
   3   1  10      737.79      754.64     46.48 o
   4   1  10       93.07      116.89     52.41 o
   5   1  10      615.10      618.22     67.51 o
   6   1  10        4.41       38.95     68.50 o
   7   1  10      288.94      201.40     86.86 o
   8   1  10      939.40      872.36     82.00 o
   9   1  10      309.07      275.83    103.75 o
  10   1  10       25.48      -12.50    116.11 o
   0   2  10    32266.34    32637.66   1151.02 o
   1   2  10       45.54      118.95     36.66 o
   2   2  10    34746.33    34957.63    504.26 o
   3   2  10       63.25      143.53     46.36 o
   4   2  10    10543.20    11157.08    291.88 o
   5   2  10      124.89      186.75     53.13 o
   6   2  10    15089.36    15294.93    335.93 o
   7   2  10       48.90       67.84     72.68 o
   8   2  10    19319.38    19815.38    798.32 o
   9   2  10     1139.24     1224.02     95.93 o
  10   2  10    16556.27    15107.87    766.23 o
   1   3  10      822.56      813.98     42.64 o
   2   3  10        8.67       -7.78     37.31 o
   3   3  10      511.22      571.60     40.35 o
   4   3  10      166.44      171.75     44.92 o
   5   3  10      475.22      502.99     45.23 o
   6   3  10        0.62      -58.90     58.90 o
   7   3  10      268.90      344.66     66.29 o
   8   3  10      574.26      489.39     85.30 o
   9   3  10      238.32      187.98    104.25 o
  10   3  10       14.56     -131.54    131.54 o
   0   4  10     5896.38     6067.86    137.70 o
   1   4  10       95.95      145.27     34.17 o
   2   4  10    19775.62    20847.93    469.65 o
   3   4  10      116.27      194.41     34.99 o
   4   4  10    24558.28    26005.98    725.32 o
   5   4  10      848.42      894.47     46.89 o
   6   4  10    24792.91    25534.54    708.90 o
   7   4  10      262.91      346.77     66.19 o
   8   4  10     9668.13     9822.84    380.42 o
   9   4  10      436.56      466.01    105.43 o
   1   5  10      532.01      559.88     36.65 o
   2   5  10       78.63       43.15     37.91 o
   3   5  10      193.48      259.04     40.70 o
   4   5  10       34.33       64.66     41.03 o
   5   5  10      251.52      230.13     52.07 o
   6   5  10       11.70       -5.33     57.41 o
   7   5  10      108.52       79.00     77.25 o
   8   5  10      584.62      466.98     84.91 o
   0   6  10    18002.98    17986.02    412.88 o
   1   6  10      120.69      146.83     37.32 o
   2   6  10    17450.52    18079.97    342.48 o
   3   6  10       50.51      108.92     45.30 o
   4   6  10     6186.48     6142.51    139.16 o
   5   6  10       76.12      132.87     54.17 o
   6   6  10     8361.70     8273.98    223.26 o
   7   6  10       43.03       66.93     79.40 o
   1   7  10      183.50      166.23     52.29 o
   2   7  10        4.85        1.74     58.81 o
   3   7  10      148.92       19.53     58.91 o
   4   7  10       83.86       94.21     54.21 o
   5   7  10      147.65      113.31     63.08 o
   0   8  10     3338.96     2493.37    308.78 o
   1   8  10        8.95      -94.39    110.42 o
   1   0  11      266.91      299.81     57.43 o
   2   0  11     1350.26     1274.96     64.32 o
   3   0  11     4405.32     4598.64     99.34 o
   4   0  11      952.95      778.61     73.68 o
   5   0  11       13.94       26.82     74.91 o
   6   0  11      144.35       79.65     85.96 o
   7   0  11        1.91        8.76    114.34 o
   8   0  11      388.07      305.81    115.92 o
   9   0  11        0.15     -131.96    131.96 o
  10   0  11      235.94      156.78    187.69 o
   0   1  11     9274.34     8961.35    198.27 o
   1   1  11    18993.17    18925.95    403.53 o
   2   1  11     3153.51     2967.35     90.17 o
   3   1  11    21190.66    22320.01    359.46 o
   4   1  11     5978.96     6182.23    115.42 o
   5   1  11     7555.71     7615.26    134.30 o
   6   1  11     3735.63     3819.96    158.28 o
   7   1  11    15897.00    16429.20    812.67 o
   8   1  11     3334.42     3372.44    202.02 o
   9   1  11     6937.60     6533.46    406.26 o
  10   1  11     2934.72     2512.61    123.60 o
   1   2  11      471.88      496.18     47.90 o
   2   2  11     1137.24     1149.89     50.96 o
   3   2  11      167.96      131.02     46.89 o
   4   2  11       77.27       74.02     48.25 o
   5   2  11      149.66      139.76     52.08 o
   6   2  11      612.72      619.20     71.27 o
   7   2  11     1848.95     1649.78     76.25 o
   8   2  11      728.31      646.30    100.86 o
   9   2  11       82.27       50.92    109.64 o
  10   2  11      155.06       79.34    150.86 o
   0   3  11     7065.68     7292.52    186.10 o
   1   3  11    14679.53    15651.88    164.80 o
   2   3  11     2803.41     2790.34     50.79 o
   3   3  11    18037.24    18103.34    340.02 o
   4   3  11     5354.32     5375.04    130.62 o
   5   3  11     7476.25     7754.75    189.51 o
   6   3  11     3322.61     3494.69    105.03 o
   7   3  11    13802.72    14342.46    264.38 o
   8   3  11     2915.86     2902.29    124.46 o
   9   3  11     5849.71     5503.60    170.85 o
   1   4  11      113.97      100.42     35.70 o
   2   4  11      980.88      952.29     37.56 o
   3   4  11     2696.65     2869.66     60.80 o
   4   4  11      604.92      571.13     47.69 o
   5   4  11        1.23      -32.17     50.93 o
   6   4  11       91.28       78.97     61.97 o
   7   4  11        0.03      -70.22     70.22 o
   8   4  11      277.28      295.63     90.23 o
   9   4  11        0.50        1.28    114.88 o
   0   5  11     5050.04     5284.60    129.47 o
   1   5  11    12029.68    12520.59    193.22 o
   2   5  11     2300.78     2384.51     53.44 o
   3   5  11    12482.20    12682.49    274.25 o
   4   5  11     3746.17     3631.51     62.50 o
   5   5  11     5130.87     5418.60    154.26 o
   6   5  11     2316.76     2229.53     77.62 o
   7   5  11     9927.17     9674.15    236.49 o
   8   5  11     2092.32     1867.97    119.16 o
   1   6  11      257.65      319.92     46.58 o
   2   6  11      542.51      567.12     50.26 o
   3   6  11       24.53        7.11     47.87 o
   4   6  11       57.91      102.81     51.20 o
   5   6  11       51.08      -16.83     57.57 o
   6   6  11      311.35      301.92     70.93 o
   0   7  11     2931.35     2662.04     87.91 o
   1   7  11     6836.47     6594.16    122.62 o
   2   7  11     1512.39     1455.78     91.94 o
   3   7  11     8661.56     8447.18    264.10 o
   4   7  11     2431.01     2371.21     68.83 o
   0   0  12     4949.34     5353.79    130.18 o
   1   0  12     9732.15    10296.21    429.83 o
   2   0  12    10179.01    10303.25    339.58 o
   3   0  12    19691.26    20557.46    591.65 o
   4   0  12     6329.68     6481.02    306.79 o
   5   0  12    19926.60    19155.63    612.36 o
   6   0  12    10234.29    10825.20    317.20 o
   7   0  12     9821.16     9971.63   1030.71 o
   8   0  12     4503.75     4774.51    137.32 o
   9   0  12     3310.26     3020.07    272.20 o
  10   0  12     5345.40     5005.17    365.33 o
   1   1  12       18.88       34.25     51.49 o
   2   1  12      222.52      292.11     50.79 o
   3   1  12      168.43      219.77     53.33 o
   4   1  12      899.64      880.12     52.97 o
   5   1  12        0.29       22.87     49.17 o
   6   1  12       47.17       99.96     69.16 o
   7   1  12        0.44       23.14     86.22 o
   8   1  12     1662.87     1874.92    175.47 o
   9   1  12        7.31       77.92    110.31 o
  10   1  12        0.91     -136.22    136.22 o
   0   2  12     4709.04     4634.61    220.12 o
   1   2  12    26254.60    27442.57    922.61 o
   2   2  12     8791.93     8861.03    230.92 o
   3   2  12    10737.48    11164.30    376.51 o
   4   2  12     5320.89     5250.53    169.10 o
   5   2  12     4027.07     4067.35    124.17 o
   6   2  12    10256.31    10523.72    443.92 o
   7   2  12     7120.29     7342.09    619.70 o
   8   2  12     5248.57     5019.28    257.27 o
   9   2  12    10186.93     9339.69    597.73 o
   1   3  12        1.84       73.21     42.41 o
   2   3  12       79.70      124.16     40.18 o
   3   3  12      179.21      155.03     40.34 o
   4   3  12      715.80      755.51     56.08 o
   5   3  12        0.31      -57.16     57.16 o
   6   3  12       70.66       36.65     60.56 o
   7   3  12        8.04       73.99     81.45 o
   8   3  12     1151.44     1110.19    102.82 o
   9   3  12       17.76      247.00    123.99 o
   0   4  12     3871.76     3740.88    120.89 o
   1   4  12     6756.99     7228.38    159.25 o
   2   4  12     7432.08     7796.77    177.49 o
   3   4  12    13351.16    13286.51    490.89 o
   4   4  12     4716.70     4562.22    120.29 o
   5   4  12    14284.01    14851.73    389.14 o
   6   4  12     7375.66     7429.63    223.73 o
   7   4  12     7474.75     7592.27    268.13 o
   8   4  12     3543.98     3168.01    103.08 o
   1   5  12       15.14       -3.62     39.98 o
   2   5  12      125.88      148.00     42.05 o
   3   5  12       22.63       -5.62     51.27 o
   4   5  12      339.62      359.81     54.05 o
   5   5  12        0.27      -15.51     54.32 o
   6   5  12       13.16       -4.18     78.27 o
   7   5  12        3.66       92.19     91.08 o
   0   6  12     3018.88     3105.53    225.22 o
   1   6  12    13112.84    13628.59    312.59 o
   2   6  12     5056.90     5088.17    143.22 o
   3   6  12     5654.97     5622.37    145.18 o
   4   6  12     3315.72     3131.80     93.53 o
   5   6  12     2362.24     2123.54     77.18 o
   6   6  12     5731.21     5129.34    217.86 o
   1   7  12        1.22       74.85     64.19 o
   2   7  12        7.58       54.57     67.42 o
   3   7  12       87.43       -6.57     70.94 o
   1   0  13      653.82      746.00     68.40 o
   2   0  13      362.79      407.80     69.88 o
   3   0  13        0.92      -17.39     67.24 o
   4   0  13        5.03       54.48     63.43 o
   5   0  13       38.27       -8.97     82.55 o
   6   0  13     1037.98     1046.34     97.26 o
   7   0  13     1268.70     1379.71    131.22 o
   8   0  13      199.28      294.41    174.12 o
   9   0  13      208.92      101.40    159.66 o
   0   1  13    16566.53    17564.53    791.74 o
   1   1  13     1886.22     2002.68     50.18 o
   2   1  13    29548.91    30620.95    694.80 o
   3   1  13     3231.49     3292.90     55.73 o
   4   1  13    17262.80    16921.62    416.16 o
   5   1  13     1168.26     1361.97     92.63 o
   6   1  13    19055.18    18854.32    698.59 o
   7   1  13     3509.06     3538.09     88.25 o
   8   1  13    12493.19    12162.08    783.91 o
   9   1  13     1237.99      956.56    164.90 o
   1   2  13        7.93       54.21     45.95 o
   2   2  13     1653.76     1606.02     51.53 o
   3   2  13     1646.01     1683.59     50.94 o
   4   2  13      589.35      644.75     56.54 o
   5   2  13       11.65        7.32     60.05 o
   6   2  13       33.14       57.13     67.78 o
   7   2  13        1.42      136.89     84.26 o
   8   2  13      473.07      425.10    108.42 o
   9   2  13       25.04      -30.37    129.85 o
   0   3  13    12882.02    13449.43    376.22 o
   1   3  13     1690.50     1687.00     47.60 o
   2   3  13    23882.45    25573.55    668.57 o
   3   3  13     2864.32     3068.90     91.23 o
   4   3  13    15447.03    16009.01    518.08 o
   5   3  13     1107.39     1112.20     69.99 o
   6   3  13    16773.24    17387.18    391.87 o
   7   3  13     2928.56     2735.20     91.57 o
   8   3  13    10599.39     9189.30    168.61 o
   1   4  13      443.27      472.96     44.05 o
   2   4  13      276.70      296.78     45.36 o
   3   4  13       13.16       -2.37     48.83 o
   4   4  13       11.22      -57.50     58.41 o
   5   4  13       11.49       92.35     68.59 o
   6   4  13      708.45      697.60     76.09 o
   7   4  13      847.66      673.32     91.97 o
   8   4  13      132.88      215.42    116.12 o
   0   5  13    11110.01    11506.35    422.80 o
   1   5  13     1380.49     1389.11     51.76 o
   2   5  13    17375.38    18547.27    540.54 o
   3   5  13     2083.74     2070.68     86.17 o
   4   5  13    10359.43    10022.01    421.40 o
   5   5  13      874.45      855.90     69.65 o
   6   5  13    11139.52    10340.86    267.32 o
   1   6  13       13.33      -52.89     59.28 o
   2   6  13      742.38      722.42     70.76 o
   3   6  13      698.86      571.15     60.24 o
   4   6  13      223.30      200.43     70.86 o
   5   6  13        3.88       66.62     73.68 o
   0   7  13     6151.62     5532.04    253.21 o
   1   7  13      976.76      765.70     82.03 o
   2   7  13    10273.00     9806.39    188.92 o
   0   0  14     1468.68     1455.80     91.49 o
   1   0  14    25893.39    27469.69   1144.14 o
   2   0  14      989.02      886.79     61.07 o
   3   0  14    28047.38    27819.72   1052.98 o
   4   0  14      735.16      686.92     82.37 o
   5   0  14    19115.92    19202.75    735.94 o
   6   0  14       94.80      129.49    113.71 o
   7   0  14    17208.91    17079.49   1503.10 o
   8   0  14      235.27      217.32    166.22 o
   9   0  14     6836.83     5809.92    350.90 o
   1   1  14      627.00      699.59     47.16 o
   2   1  14       17.49      -33.30     44.68 o
   3   1  14      152.59      137.10     54.47 o
   4   1  14       49.78       13.79     54.68 o
   5   1  14      442.69      402.68     53.16 o
   6   1  14        8.52       18.67     69.85 o
   7   1  14      115.75      139.84     83.68 o
   8   1  14        0.09      -95.97     95.97 o
   9   1  14      110.76      258.97    124.01 o
   0   2  14      973.75     1145.96     66.82 o
   1   2  14    28242.07    28194.38    542.81 o
   2   2  14      123.49      203.17     53.76 o
   3   2  14    22628.80    24694.02    526.30 o
   4   2  14      690.81      796.50     54.67 o
   5   2  14    13846.13    13255.11    411.55 o
   6   2  14     1052.77     1138.22     79.29 o
   7   2  14    17078.22    17584.65    924.35 o
   8   2  14       16.78       94.76    105.07 o
   1   3  14      411.11      510.43     53.50 o
   2   3  14        8.12      -21.48     51.76 o
   3   3  14      215.61      219.89     54.56 o
   4   3  14       20.81       66.79     53.58 o
   5   3  14      350.66      358.17     68.28 o
   6   3  14        4.22      -75.86     75.86 o
   7   3  14      140.36      228.19     96.15 o
   8   3  14        4.10      133.86    115.88 o
   0   4  14     1142.40     1143.30     72.62 o
   1   4  14    18374.95    19290.85    421.63 o
   2   4  14      665.18      660.53     49.33 o
   3   4  14    20037.65    21157.89    715.95 o
   4   4  14      451.51      511.20     66.97 o
   5   4  14    14152.83    13731.61    522.51 o
   6   4  14       63.50        7.88     81.37 o
   7   4  14    12602.92    11959.64    268.17 o
   1   5  14      380.93      351.76     52.40 o
   2   5  14       23.51        7.52     53.87 o
   3   5  14       45.25      -33.63     62.40 o
   4   5  14       37.12       60.16     70.93 o
   5   5  14      189.27      156.31     75.91 o
   6   5  14        0.20      113.97     90.08 o
   0   6  14      398.55      365.29     88.77 o
   1   6  14    14630.84    14700.99    497.76 o
   2   6  14       47.97       51.66     63.55 o
   3   6  14    11858.67    11533.45    416.90 o
   4   6  14      456.70      355.10     73.71 o
   1   0  15      343.88      418.88     71.38 o
   2   0  15      472.49      609.75     75.25 o
   3   0  15     1206.15     1225.06     72.83 o
   4   0  15       58.15       97.49     76.88 o
   5   0  15        0.77       14.30     83.01 o
   6   0  15      428.00      654.34    118.27 o
   7   0  15      240.83      390.77    191.26 o
   8   0  15      166.62      186.49    159.98 o
   0   1  15    18136.48    19561.76    694.16 o
   1   1  15      656.61      775.32     52.37 o
   2   1  15    27057.54    29320.54    716.12 o
   3   1  15      828.10      925.64     51.55 o
   4   1  15    15826.12    16275.68    345.07 o
   5   1  15      195.46      192.50     63.14 o
   6   1  15    15743.33    16054.61    510.32 o
   7   1  15      629.83      489.76    106.95 o
   8   1  15    10055.37     9728.61    535.89 o
   1   2  15      298.14      410.37     52.35 o
   2   2  15        0.88      -23.56     52.36 o
   3   2  15      332.72      354.94     52.40 o
   4   2  15       63.72       79.04     54.65 o
   5   2  15       57.16       24.96     70.20 o
   6   2  15      738.46      681.27     74.46 o
   7   2  15      815.04      597.81     96.88 o
   8   2  15       27.64      -12.46    108.99 o
   0   3  15    15048.17    15660.92    385.69 o
   1   3  15      470.65      500.74     56.01 o
   2   3  15    22621.44    23049.70    606.44 o
   3   3  15      773.21      759.25     63.92 o
   4   3  15    13762.90    14547.96    559.21 o
   5   3  15      277.86      249.10     68.42 o
   6   3  15    13695.07    13599.90    353.77 o
   7   3  15      608.34      526.20    110.08 o
   1   4  15      287.75      347.46     58.71 o
   2   4  15      313.33      234.18     61.39 o
   3   4  15      844.71      745.52     65.07 o
   4   4  15       49.12      -74.15     74.15 o
   5   4  15        0.16      108.55     85.49 o
   6   4  15      220.96      180.01     94.88 o
   0   5  15    11569.40    11804.46    441.75 o
   1   5  15      571.60      586.22     65.32 o
   2   5  15    16391.58    17175.76    540.64 o
   3   5  15      529.72      508.80     71.13 o
   4   5  15     9729.03     9355.66    328.32 o
   5   5  15      111.04      111.20     86.41 o
   1   6  15      138.74      143.96     75.49 o
   2   6  15        6.24       72.68     75.13 o
   0   0  16      731.10     1055.05    175.59 o
   1   0  16    19512.06    20920.06    837.06 o
   2   0  16     3932.20     4109.43    249.16 o
   3   0  16    12251.84    12768.18    401.65 o
   4   0  16     2979.92     3010.41     96.33 o
   5   0  16     5461.31     5392.64    277.77 o
   6   0  16     4256.45     4173.36    190.97 o
   7   0  16     9067.39     8198.71    721.95 o
   1   1  16      200.05      193.94     50.04 o
   2   1  16        2.09      -50.46     50.46 o
   3   1  16       17.19       -3.49     46.22 o
   4   1  16      310.67      384.03     60.49 o
   5   1  16      238.16      303.78     64.97 o
   6   1  16        8.15       32.51     85.77 o
   7   1  16       33.08     -105.22    105.22 o
   0   2  16     3005.62     2937.90    134.54 o
   1   2  16     8924.60     9510.43    249.42 o
   2   2  16     4307.50     4427.84     56.78 o
   3   2  16    14676.40    16080.92    455.87 o
   4   2  16      863.20      846.07     63.71 o
   5   2  16    12792.33    12610.06    462.17 o
   6   2  16     2467.67     2341.69    104.44 o
   7   2  16    10313.25     9161.56    718.16 o
   1   3  16      155.26      188.11     62.10 o
   2   3  16        2.21       21.63     59.28 o
   3   3  16        8.19        8.88     60.86 o
   4   3  16      309.72      301.09     67.76 o
   5   3  16      206.92       66.10     81.24 o
   6   3  16        0.42       95.90     98.27 o
   0   4  16      693.86      791.81     91.00 o
   1   4  16    13921.96    13970.39    481.13 o
   2   4  16     2870.72     2754.19     72.89 o
   3   4  16     8955.07     9360.14    349.98 o
   4   4  16     2446.87     2207.89     80.29 o
   5   4  16     4198.47     3795.51    163.87 o
   1   5  16       87.77       57.77     66.84 o
   2   5  16       21.30      -30.31     69.27 o
   3   5  16       13.31       38.65     89.40 o
   4   5  16      127.16      166.60    278.58 o
   1   0  17      124.35      208.07     75.82 o
   2   0  17      834.98      988.03     77.48 o
   3   0  17      368.83      278.34     84.81 o
   4   0  17      248.17      199.05     77.07 o
   5   0  17        1.92       30.99     92.81 o
   6   0  17       80.86      148.24    122.96 o
   7   0  17      502.37      448.32    141.20 o
   0   1  17     4722.39     5110.33    146.40 o
   1   1  17     5086.55     5553.44    130.74 o
   2   1  17     6279.36     6818.18    106.27 o
   3   1  17     6675.13     6606.48    135.57 o
   4   1  17     4542.58     4553.23    119.25 o
   5   1  17     3348.67     3182.15    139.51 o
   6   1  17     4838.27     4136.68    110.65 o
   7   1  17     6242.81     4835.71    197.36 o
   1   2  17       64.52       26.36     58.85 o
   2   2  17      385.35      388.07     58.16 o
   3   2  17      602.80      620.92     62.14 o
   4   2  17       77.21       98.32     68.62 o
   5   2  17       13.55       15.08     72.75 o
   6   2  17      368.90      387.28     93.32 o
   0   3  17     4553.20     4854.99    110.45 o
   1   3  17     4309.18     4329.10    114.60 o
   2   3  17     5478.75     5500.13    155.94 o
   3   3  17     5971.56     5769.82    148.51 o
   4   3  17     3759.90     3516.81    156.77 o
   5   3  17     3226.15     2905.97    142.29 o
   1   4  17       78.23      -26.75     71.08 o
   2   4  17      594.53      482.01     75.95 o
   3   4  17      208.38      136.89     77.58 o
   4   4  17      154.50      169.53     87.18 o
   0   5  17     3115.66     2892.19    145.59 o
   1   5  17     3844.64     3622.29    170.27 o
   2   5  17     3851.97     3501.17    142.68 o
   0   0  18     8214.14     8411.67    613.02 o
   1   0  18     2143.46     2440.01     88.83 o
   2   0  18    10014.79    10444.83    388.97 o
   3   0  18      597.11      557.04     92.15 o
   4   0  18     4384.76     4325.04    110.62 o
   5   0  18      281.02      240.04    108.45 o
   6   0  18     6457.69     5756.35    376.14 o
   1   1  18       47.77       -2.91     55.88 o
   2   1  18       17.58        7.43     56.99 o
   3   1  18        0.08       23.04     66.83 o
   4   1  18      304.85      311.56     69.81 o
   5   1  18        5.57       -1.87     73.70 o
   6   1  18        0.43      182.08    123.46 o
   0   2  18     3304.02     3087.95     93.20 o
   1   2  18      405.73      485.17     62.55 o
   2   2  18     7606.86     7900.54    162.40 o
   3   2  18     1372.97     1457.35     74.11 o
   4   2  18     7521.47     7139.66    229.04 o
   5   2  18     1847.21     1708.14     83.12 o
   1   3  18       19.90       17.04     72.31 o
   2   3  18        8.08      -14.07     71.14 o
   3   3  18       10.01       34.85     76.06 o
   4   3  18      227.43      215.85     80.44 o
   0   4  18     6545.05     6143.65    173.20 o
   1   4  18     1598.97     1485.71    103.99 o
   2   4  18     7825.71     7357.19    235.96 o
   1   0  19      253.26      199.98     89.90 o
   2   0  19        1.76      -65.31     94.99 o
   3   0  19        4.01       12.19     95.10 o
   4   0  19       29.10      -28.99    110.83 o
   0   1  19       52.67       87.32     90.21 o
   1   1  19     8709.40     8994.08    183.05 o
   2   1  19      423.96      478.13     68.84 o
   3   1  19     8613.25     8416.52    224.82 o
   4   1  19        0.98       -4.81     80.58 o
   1   2  19       59.41      148.37     65.09 o
   2   2  19       51.75      107.20     72.04 o
   3   2  19     1042.18     1005.82     80.16 o
   4   2  19       18.00      -28.26    111.63 o
   0   3  19       78.51       22.07    109.77 o
   1   3  19     7879.42     8133.91    159.45 o
   2   3  19      303.55      344.14     77.91 o
   0   0  20     8943.33     9971.87    182.97 o
   1   0  20     2695.76     2866.60    110.53 o
   2   0  20     9155.08     9244.20    166.20 o
   3   0  20     1583.17     1430.51    107.03 o
   1   1  20      192.15      245.22     72.83 o
   2   1  20        8.63       22.97     72.42 o
   0   2  20     3876.98     3566.86    171.69 o
   1   2  20     1286.67     1308.48     86.30 o
 
